# Supplementary material for: New Insights into Dyskerin-CypA Interaction: Implications for X-Linked Dyskeratosis Congenita and Beyond
Source: Genes (Basel). 2023 Sep 6;14(9):1766. doi: 10.3390/genes14091766 (PMC10531313; doi:10.3390/genes14091766)
Supplement: Supplementary file 1 [file genes-14-01766-s001.zip]

Archive with 3 entries (2 files):
- Supplementary Materials/
- Supplementary Materials/S1_Interactors.xlsx
- Supplementary Materials/S2_R code for the Upset.txt
