# Supplementary material for: New Insights into Dyskerin-CypA Interaction: Implications for X-Linked Dyskeratosis Congenita and Beyond
Source: Genes (Basel). 2023 Sep 6;14(9):1766. doi: 10.3390/genes14091766 (PMC10531313; doi:10.3390/genes14091766)
Supplement: Supplementary file 1 [file genes-14-01766-s001.zip › Supplementary Materials/S1_Interactors.xlsx]

## Sheet: Sheet1
Dyskerin_Interactors	CypA_Interactors	Fibrillarin_Interactors	NAF1_Interactors	NOP10_Interactors	NHP2_Interactors	GAR1_Interactors
AAMP	AAR2	AGO2	ABT1	ANLN	ARGLU1	ABT1
ABCE1	ACAA2	AATF	AES	ARRB1	ARHGEF10L	ACPP
ABCF2	ACOT1	ABCE1	AP3B1	ARRB2	ATG16L1	ALB
ABT1	ACOT7	ABT1	AP3S1	ATG3	ATG3	ANGEL2
ACE2	ACTB	ACE2	ATG16L1	AURKA	BCHE	ANO7
ADARB1	ACTR2	AHDC1	ATP5J2	BCHE	BIRC3	ARHGAP11B
ANLN	ADARB1	AHSG	ATRX	BMI1	BMI1	ARHGAP22
APEX1	AGR2	ALG13	AURKB	BTF3	BTF3	ARHGAP36
ARGLU1	AIMP2	ANKRD17	BCHE	CABP2	CAND1	ARHGEF16
ARHGAP39	AK3	ANLN	BOLL	CARD9	CHMP4C	ASTE1
ARIH1	AKT1	ANXA5	BRD7	CDK17	CIT	BIRC3
ARRB1	ALDH7A1	ARAF	BRD9	COIL	COX15	BLK
ARRB2	ANXA1	ARF4	C1ORF226	CRNN	CWF19L2	BRCA1
ATG3	ANXA7	ARFGEF1	C9ORF114	CTDSP1	DAXX	BTF3
BASP1	APP	ARHGEF40	CAMK1	DCAF4	DDX21	C17ORF49
BCCIP	ARL10	ARMCX3	CAMKV	DCPS	DKC1	C1ORF86
BCHE	ARL2	ARRB2	CAMSAP3	DDX58	DLST	C2ORF44
BIRC3	ARL6	ATG10	CCL3	DKC1	DOT1L	CAND1
BMI1	ARMC8	ATG3	CCNF	DLST	EFTUD2	CBX6
BRD2	ARRB2	ATP1A1	CHD8	DOT1L	EGFR	CCNF
BRD4	ASXL1	ATP6V0A2	CHST5	ECT2	EIF5B	CDKL2
BRD7	ASXL2	AURKB	CREB3L3	EFTUD2	ESR1	CEP89
BTF3	ATCAY	BAK1	CSK	EGFR	ESR2	CHMP4C
BTRC	ATG16L1	BANF1	CSNK2A1	ESR1	FBL	CHN2
C12ORF49	ATP5S	BAZ1B	CT45A5	ESR2	FBXO33	CIC
C7ORF50	ATXN3	BAZ2A	CTR9	FAU	FN1	CIT
C8ORF33	AURKB	BCORL1	DAB1	FGFBP1	FOXK2	CLNS1A
C9ORF114	AXL	BIRC3	DAXX	FOXA1	FOXO1	COPRS
CAMK1	BAP1	BMI1	DDX20	GAR1	GAR1	CSPP1
CAMKV	BCL7B	BMP4	DDX23	H2AFB3	H1FOO	CTR9
CAND1	BIRC3	BMS1	DHRS2	HERC2	HABP4	CUL4B
CCDC140	BPY2	BOP1	DKC1	HIST1H1B	HDLBP	CUL7
CD3EAP	BSG	BRCA1	DPF2	HIST1H1D	HIST1H1A	DAXX
CDKL2	BTBD1	BRD1	EAF1	HIST1H2BF	HIST1H1B	DDRGK1
CEP63	BTF3	BRD4	EDA	HIST1H4A	HIST1H1C	DDX18
CHCHD1	CALCOCO2	BRD8	EFTUD2	HSD17B10	HIST1H3C	DDX20
CHD3	CAPG	BRIX1	EIF2AK1	KPNA1	HIST1H4A	DDX51
CHD4	CAPZB	BRPF3	EPB41L1	KRAS	HNRNPH1	DKC1
CHD8	CARS2	BTF3	EPB41L3	KRR1	HSPA1A	DLST
CHMP4B	CBFB	BTRC	EPB41L5	LIN28A	IFI16	DOCK3
CHMP4C	CCNF	BYSL	FAM103A1	LIN28B	IKBKG	DOCK4
CIT	CD99	C11ORF49	FAM168A	LMNB2	IKZF1	EFTUD2
CLEC4D	CDC34	C11ORF57	FAM46B	MAFB	IKZF3	ESF1
CLEC4E	CDC42	C11ORF98	FAM9A	MAGEB2	JMJD6	ESR2
CNBP	CDK2	C1QBP	FBL	MEN1	KIF20A	EXOSC4
COIL	CDK7	C7ORF50	FGF11	MEOX2	KRAS	FANCD2
COQ2	CDK9	CACTIN	FKBP1A	MNDA	LIN28A	FARP1
COX15	CFL1	CAMK2A	FZR1	MYBBP1A	LIN28B	FARP2
CREM	CHMP4A	CAPRIN1	GRK5	MYC	LMNA	FBL
CSNK2A1	CIT	CBX8	HADHA	MYCN	LYAR	FBXW7
CUL3	COG1	CCDC124	HADHB	NAF1	MAFB	FGD1
CUL7	COL1A1	CCDC146	HERPUD2	NHP2	MAP4K2	FGF11
CWF19L2	COL1A2	CCDC8	HPSE2	NOP56	MEN1	FN1
DAXX	COPS5	CCDC86	HTATSF1	NPM3	MNDA	FOXA1
DCAF4	COPS7B	CCNF	ICAM5	NR2C2	MRPL17	FZR1
DCPS	COX15	CD40	JMJD6	OAS3	MRPL18	GEMIN2
DDRGK1	CPLX1	CDC23	KCNE3	PLS1	MRPL19	GEMIN4
DDX18	CRIP1	CDC42	KEAP1	PPP1CC	MRPL21	GEMIN5
DDX21	CSDE1	CDK1	KPNA1	PRC1	MRPL27	GPATCH4
DDX23	CTNNB1	CDK2	KPNA6	PRKRA	MRPL30	GSTA1
DDX24	CUL1	CDKN2A	KRTAP19-3	PURG	MRPL38	HDLBP
DDX27	CUL3	CEBPZ	KRTAP19-7	PYGL	MRPL39	HERC2
DDX31	CUL4B	CENPA	KRTAP6-1	RAB14	MRPL4	HIST1H1B
DDX56	CUL7	CEP250	KRTAP6-2	RAF1	MRPL49	HIST1H1E
DEPDC1B	DAXX	CHCHD2	MAGED1	RBM34	MRPL50	HIST1H2AM
DGCR8	DCAF15	CHD1	MDK	RC3H1	MYC	HIST1H4A
DHX15	DDRGK1	CHD3	MED31	RC3H2	MYCN	HSPG2
DIMT1	DDX3X	CHD4	MFAP1	RPL10	MYL2	IGHG2
DKC1	DDX46	CHMP4B	MIB2	RPL13	MYO9A	IL17B
DLD	DDX58	CHMP4C	MPP1	RPL3	NAF1	ISCA2
DLST	DDX6	CHST8	MRPL3	RPL36AL	NEDD4	KEAP1
E4F1	DLST	CIC	MRPS33	RPS19	NEDD4L	KIF14
ECT2	DNM1L	CIRH1A	MSX2	RPS3	NOL12	KIF16B
EED	DPP4	CIT	MTOR	RPS9	NOLC1	KIF20A
EEF1G	DUSP28	CKAP2	NAA40	RPSA	NOP10	KLF8
EFTUD2	DUSP4	CLPX	NAF1	RSL1D1	NOP58	KLHL20
EGFR	DUSP9	COIL	NCS1	RSRC1	NOS1AP	KRR1
EIF2AK2	EEF2	COPRS	NEK7	SHQ1	NR2C2	LARP7
EIF3F	EFTUD2	COPS5	NFKBIL1	SNRNP70	NR3C1	LMNA
EIF5B	EIF4A1	COX15	NHP2	SNRPD3	NUPR1	LRRC1
ELAVL2	EIF4A2	CSDE1	NOP10	SOD1	PHB	LYAR
ENDOG	EIF4A3	CTCF	NOP58	SRPK3	PIH1D1	LYST
EP300	ELAVL1	CTIF	NOS1AP	SRSF1	PPP1CC	MAK16
EPB41L3	EMC4	CUL3	NUAK2	SRSF6	PRNP	MAP4K4
ERG	ENO1	CUL4B	OTUD4	SUB1	PTGES3	MAPT
ESR1	EPB41L4B	CUL7	PES1	SYNCRIP	PURA	MNDA
FANCD2	ERCC6	DCAF13	PHF21A	TTC19	RAF1	MRPL17
FAU	ERRFI1	DDRGK1	PIP4K2A	UBR5	RC3H2	MRPL21
FBL	ESR1	DDX10	PLCD3	USP36	RIT1	MRPL50
FBXW11	ETFA	DDX18	POLD1	WDR48	RNF2	MRPS25
FBXW7	ETFB	DDX20	PTPN21	WRAP53	RPL31	MRPS27
FGF13	EWSR1	DDX21	PTTG1IP	XPO1	RRS1	MYC
FGF17	FANCD2	DDX24	RABL6	YBX1	RSRC1	MYCN
FGF8	FBP1	DDX27	RAD51	YBX2	SERBP1	NEAT1
FGFBP1	FECD3	DDX31	RAF1	ZBTB47	SMG6	NEIL1
FMR1	FKBP2	DDX47	RANBP9	ZC3H3	SNORA10	NFX1
FTSJ3	FKBP3	DDX5	RBFOX2	ZNF346	SNORA24	NHP2
G3BP1	FN1	DDX50	RBM14	ZRANB1	SNORA64	NLN
GAR1	FUS	DDX52	RC3H1		SNORA66	NLRP7
GLI4	G3BP1	DDX54	RC3H2		SNORA75	NOP10
GLTSCR2	GAB2	DDX55	RIN3		SOX2	NPAT
GNL2	GAPDH	DDX56	RNPS1		SRSF10	NR2C2
GNL3	GART	DHX15	RPL10		SRSF5	NR3C1
GPATCH4	GPALPP1	DHX29	RPL22		SRSF6	NSD1
GRAMD4	GPC1	DHX30	SCARNA13		SSB	NUPR1
GRSF1	GRB2	DHX37	SCARNA8		SSBP1	OBSL1
GTPBP4	GRHPR	DHX57	SF3B1		SUB1	OTUD4
H1FOO	GRSF1	DIEXF	SH3RF1		SUZ12	PCBP2
H2AFB3	H2AFX	DIMT1	SHQ1		TCOF1	PLEKHA4
H2AFJ	HAGH	DKC1	SMOC1		TERC	PLEKHG4
H2AFX	HCFC1	DLD	SNORA74A		TRA2B	POLD1
H2AFY2	HDAC5	DLST	SNRNP70		UBE2I	POLR1C
HAAO	HDAC6	DNTTIP2	SNX33		UBE2O	PRC1
HABP4	HEATR5A	DOT1L	SNX9		UBR5	PRDM5
HBP1	HEBP1	EBNA1BP2	SORBS3		USP36	PREX1
HDAC11	HEXIM1	ECT2	SP110		UTP23	PRKD1
HDLBP	HKR1	EDF1	SS18L1		WDR48	PRKRA
HERC2	HNRNPA1	EED	SULF2		WDR5	PRMT1
HIST1H1A	HNRNPA2B1	EEF1A1	SYK		WHSC1	PRMT5
HIST1H1B	HNRNPC	EFTUD1	SYT2		WRAP53	PRMT8
HIST1H1C	HNRNPK	EFTUD2	TAF13		XPO1	PTCH1
HIST1H1D	HNRNPM	EGFR	TAF1A		YBX1	PTPN2
HIST1H1E	HSD17B10	EIF2S2	TAF1B		ZBTB2	PUS7
HIST1H1T	HSPA1A	EIF4A3	TAF1C		ZBTB47	PYHIN1
HIST1H2AB	HSPA5	EIF4ENIF1	TAF1D		ZC3H18	RAF1
HIST1H2AM	HSPE1	EIF4G1	TBP		ZNF131	RAP1B
HIST1H2BB	HUWE1	EIF5B	TCEB3		ZRANB1	RASGRF2
HIST1H4A	IFIH1	EIF6	TRIM31			RBM4B
HIST2H2AC	IGBP1	ENO1	TULP3			RECQL4
HMGN4	IKZF1	ERG	UBE2I			RHOF
HNRNPA1	IKZF3	ESF1	UBE2O			RIOK1
HNRNPC	INS	EXOSC10	VANGL1			RNF2
HNRNPCL2	INSIG1	EXOSC3	WDR48			RPL11
HNRNPD	ISG15	EZH2	XPO1			RPL13
HSD17B10	ISOC2	FAM120A	YIPF4			RPL19
ICT1	ITGA4	FAM120C	YWHAE			RPL26
IFI16	ITK	FAM207A	ZRANB1			RPL27
IL17B	JAK2	FAM32A				RPL3
JMJD6	KHSRP	FANCD2				RPL35
KIAA0020	KIAA1429	FBL				RPL36AL
KIF14	KIF14	FBXO7				RPL37A
KIF20A	KIF20A	FBXW7				RPL4
KIF23	KIF23	FGF11				RPL7A
KNOP1	KLB	FKBP3				RPS10
KPNA1	KLHL15	FMR1				RPS19
KRAS	KYNU	FN1				RPS4X
KRR1	LDHA	FOXC1				RPS9
LARP4B	LDHB	FSCN1				RPSA
LARP7	LGALS3	FTSJ3				RPSAP58
LIN28A	LGALS9	FUBP3				RRP36
LIN28B	LIG4	FXR2				SAP30
LLPH	LNX1	FYN				SHQ1
LMNA	LOXL2	FZR1				SMN1
LMNB1	LYST	G3BP1				SNAI1
LSM2	MAVS	GAR1				SNRNP70
LYAR	MBD6	GEMIN2				SNRPD2
LYPLA2	MCM2	GEMIN4				SRP14
MAFB	MEPCE	GLTSCR2				SRPK1
MAGEB2	METTL14	GLYR1				SRPK2
MAK16	MKNK1	GNL2				SRPK3
MALAT1	MSRA	GNL3				SRSF4
MAPK6	MYC	GPATCH4				SRSF6
MAPRE1	MYCN	GSG2				STX3
MECOM	MYH9	GTF2B				SYNCRIP
MEN1	N4BP2L2	GTF3C1				TAF1
MNDA	NAA40	GTF3C2				TERC
MOV10	NDN	GTF3C3				TFB2M
MPHOSPH10	NEDD8	GTF3C5				TNPO1
MPP1	NOTCH3	GTPBP4				TRA2A
MRPL2	NPM1	GXYLT2				TRIM11
MRPS34	NR1I2	H3F3A				TSNAX
MTDH	NR2C2	HDGF				TSR1
MTERF3	NRAS	HDLBP				TTLL5
MYBBP1A	NTRK1	HEATR1				TXN
MYC	OBSL1	HELLS				UBE2O
MYCN	PARK2	HEMGN				UBR5
NAA40	PARK7	HEY1				UBXN1
NAAA	PAXIP1	HIST1H2AB				UFL1
NAF1	PCK2	HIST1H2BB				USP10
NASP	PCNA	HIST1H4A				USP36
NEIL1	PDE4B	HIST2H2AC				USP39
NHP2	PEBP1	HNRNPR				USP48
NHP2L1	PHB	HNRNPU				WDR46
NIFK	PIAS1	HSPA1A				WDR77
NINL	PIAS2	HTRA4				WRAP53
NMD3	PIH1D1	IGF2BP2				WWP2
NOC2L	PIN1	IGF2BP3				YBX2
NOC4L	PINK1	IKZF1				ZBTB2
NOL12	PIR	IKZF3				ZBTB47
NOLC1	PKM	IMP4				ZC3H10
NOP10	PKN3	IPO5				ZC3H18
NOP2	PLEKHA4	IPO7				ZC3H3
NOP56	POU2F1	IPO8				ZCRB1
NOP58	POU5F1	IPO9				ZMYM1
NPM1	PPIAL4G	ITFG1				ZNF346
NR2C2	PPIF	ITGA4				ZNF71
NR4A1	PPP3CA	KIAA0020				ZRANB1
NTRK1	PPP3R1	KIAA1598
NUAK1	PPT1	KIF14
NUPR1	PRC1	KIF20A
NXF1	PRDX5	KIF23
OBSL1	PRKCZ	KLF6
PABPC5	PRLR	KNOP1
PAIP2B	PRPF19	KPNA1
PARK2	PRPF8	KPNA5
PARK7	PRR13	KPNA6
PARP1	PRSS23	KRAS
PAXIP1	PSMD4	KRI1
PDGFB	PTCH1	KRR1
PES1	PTMA	KTN1
PIM3	PTPRN	L3MBTL1
PNMAL1	RAB10	LARP1
POLR1C	RAB5C	LARP1B
POLR1E	RAC1	LARP4
PPAN	RAC2	LARP4B
PRC1	RAC3	LARP7
PRKRA	RAD23B	LAS1L
PRMT1	RAD52	LATS1
PRR11	RAN	LBR
PRR3	RB1	LENG8
PTGES3	RBM4	LGALS9
PURG	RBMXP1	LIN28A
RAB27A	RC3H1	LIN28B
RAF1	RECQL4	LMNA
RASA2	RHOA	LRRC41
RBM17	RHOB	LSG1
RBM28	RHOBTB2	LSM14A
RBM34	RHOC	LSM14B
RBM4	RHOD	LTV1
RBM4B	RHOF	LYAR
RBMS2	RHOG	MAGED2
RC3H1	RHOH	MAGOH
RC3H2	RHOJ	MAK16
RECQL4	RHOU	MAP2K1
REXO4	RHOV	MAP4K2
RIOK1	RND1	MATR3
RIT1	RND2	MAZ
RNF151	RND3	MCM2
RNF2	RNF113A	MCM5
RPF2	RNF4	MCRS1
RPL10	RPA2	MECP2
RPL11	RPL11	MEN1
RPL13	RPL23A	MEPCE
RPL13A	S100A8	MGMT
RPL14	SALL3	MKI67
RPL15	SAMHD1	MNDA
RPL17	SAR1B	MOV10
RPL18	SDHA	MPHOSPH10
RPL18A	SFPQ	MRPL47
RPL19	SH2D3C	MRPS12
RPL23A	SH3BGRL	MRPS17
RPL23AP32	SLFN11	MRPS18B
RPL26	SMARCA2	MRPS22
RPL28	SMARCD1	MRPS23
RPL3	SMARCD2	MRPS26
RPL30	SNCA	MRPS27
RPL31	SNX3	MRPS31
RPL35	SOAT1	MRPS34
RPL36	SOCS1	MRPS5
RPL37	SOD1	MRPS6
RPL37A	SOD2	MRPS7
RPL4	SOX2	MRTO4
RPL5	SQSTM1	MTA2
RPL7	SRPK1	MTDH
RPL7A	SRPK2	MTF1
RPL8	STX3	MTUS1
RPLP0	TAGLN2	MYBBP1A
RPLP0P6	TARDBP	MYC
RPS10	TCF4	MYCN
RPS16	TCP1	NAA15
RPS19	TERT	NAF1
RPS2	TFCP2	NAP1L1
RPS24	TIMM8A	NAP1L2
RPS3	TMEM189	NAP1L3
RPS4X	TMEM57	NAP1L4
RPS6	TMOD2	NAT10
RPS8	TNIP2	NCBP1
RPS9	TRIM23	NCL
RPSA	TRIM25	NDN
RPSAP58	TRIM37	NEIL1
RRP8	TRIM67	NEUROG3
RRS1	TSFM	NHP2
RSL1D1	TUBA1B	NHP2L1
RSRC1	TWIST1	NIFK
RUVBL1	U2AF2	NIP7
RUVBL2	UBE2M	NKRF
SCARB2	UBE2N	NMRAL1
SERBP1	UBE3A	NMT1
SFN	UFL1	NOC2L
SHMT2	USP4	NOC3L
SHQ1	VCAM1	NOC4L
SIRT6	VCP	NOL10
SLFN11	VDAC1	NOL11
SLIRP	VIM	NOL6
SMG6	WBP4	NOL7
SMURF1	WHSC1	NOL8
SNRNP70	YAP1	NOL9
SNRPC	YY1	NOLC1
SNRPD3	ZC3H18	NOM1
SOAT1	ZER1	NOP14
SRP14	ZFP36L2	NOP16
SRP9	ZNF598	NOP2
SRPK1	ZRANB1	NOP56
SRPK2		NOP58
SRPK3		NPM1
SRSF1		NR2C2
SRSF10		NSUN2
SRSF3		NTRK1
SRSF4		NUFIP2
SRSF5		NUP188
SRSF6		NUP205
SRSF7		NUPR1
SSB		NXF1
SSR1		OBSL1
SSRP1		OLA1
STAU1		OTUD4
STIP1		PABPC4
SUB1		PAN2
SUPT16H		PAPD5
SUZ12		PARK2
SYNCRIP		PASK
TAF6		PCBP1
TBCK		PDCD11
TBL3		PES1
TBXAS1		PGD
TCOF1		PGK1
TERC		PHAX
TERF2		PHF1
TERT		PHF10
TOP3B		PHF6
TRIM11		PHIP
TRIM67		PIAS1
U2AF2		PIH1D1
U2SURP		PIN4
UBR5		PINX1
UQCRC2		PLEKHA4
USP36		PNO1
UTP14A		POLDIP2
UTP23		POLR1A
VDAC1		POLR1B
WDR36		POLR1C
WDR46		POLR1E
WDR48		POP1
WDR5		PRC1
WRAP53		PRKCB
WWOX		PRKCI
XPO1		PRKCZ
YBX1		PRMT1
YBX2		PRMT3
ZBTB2		PRMT5
ZBTB47		PRMT6
ZBTB48		PRMT8
ZC3H10		PRPF3
ZC3H18		PRPF31
ZC3H3		PRRC2A
ZC3HAV1		PRRC2B
ZCRB1		PRRC2C
ZFP62		PSMD7
ZNF2		PTCD3
ZNF330		PTCH1
ZNF346		PTEN
ZNF48		PTPN1
ZNF71		PTPRR
ZNHIT2		PUM1
ZRANB1		PUS7
		PWP1
		PWP2
		PXK
		R3HDM1
		RAB5A
		RAB7A
		RAC2
		RAD23A
		RAF1
		RALY
		RANBP6
		RBM19
		RBM23
		RBM28
		RBM34
		RBM39
		RBMX2
		RBX1
		RC3H1
		RC3H2
		RCL1
		RECQL4
		REPIN1
		REST
		REXO4
		RFC1
		RHOA
		RHOC
		RHOD
		RHOF
		RILP
		RIN3
		RIOK1
		RIOK3
		RNF113A
		RNF19B
		RNF2
		RNF4
		RNF8
		RP9
		RPA1
		RPA2
		RPA3
		RPL10
		RPL10A
		RPL11
		RPL13
		RPL13A
		RPL15
		RPL17
		RPL18
		RPL18A
		RPL19
		RPL23
		RPL26
		RPL26L1
		RPL3
		RPL31
		RPL32
		RPL39
		RPL4
		RPL5
		RPL6
		RPL7
		RPL8
		RPL9
		RPS11
		RPS13
		RPS14
		RPS15A
		RPS18
		RPS19
		RPS19BP1
		RPS2
		RPS23
		RPS24
		RPS3
		RPS3A
		RPS4X
		RPS5
		RPS6
		RPS7
		RPS8
		RPS9
		RRBP1
		RRP12
		RRP15
		RRP1B
		RRP36
		RRP8
		RRP9
		RRS1
		RSL1D1
		RSL24D1
		RSPRY1
		RTCA
		RUFY1
		RUVBL1
		RUVBL2
		S100A10
		SDAD1
		SEC16A
		SECISBP2
		SERBP1
		SET
		SIRT6
		SIRT7
		SMARCA1
		SMARCA5
		SMG7
		SMN1
		SNAI1
		SNRNP70
		SOAT1
		SOX2
		SP100
		SPATS2L
		SPIN2B
		SPPL3
		SPRTN
		SPTY2D1
		SQSTM1
		SRFBP1
		SRP72
		SRPK1
		SRPK2
		SRRM2
		SSB
		SSRP1
		STAU1
		STAU2
		STIP1
		STRBP
		SUPT16H
		SURF6
		SUZ12
		SYNCRIP
		TAF15
		TAF9
		TARDBP
		TBC1D17
		TBL3
		TCEB2
		TCEB3
		TCF3
		TCOF1
		TDP2
		TDRD3
		TERF2
		TERF2IP
		TGS1
		TIPARP
		TOP1
		TOP2A
		TOP2B
		TOP3B
		TP53
		TRIM28
		TRIM31
		TRIM36
		TRIM37
		TRIM66
		TRIM67
		TRMT1L
		TRO
		TSNAX
		TSR1
		TUBA3C
		TUBB1
		TUBB8
		TXNL1
		U2AF1
		U2AF2
		UBAP2
		UBAP2L
		UBC
		UBE2O
		UBTF
		UFL1
		UPF1
		UPF3B
		URB1
		USP36
		USP53
		UTP14A
		UTP15
		UTP18
		UTP20
		UTP3
		VCAM1
		VDAC1
		WDR3
		WDR36
		WDR43
		WDR46
		WDR5
		WDR75
		WDR76
		WDR77
		WIZ
		WWP1
		WWP2
		XPO1
		XRCC6
		YTHDC2
		YTHDF1
		YTHDF2
		YTHDF3
		YY1AP1
		ZBTB38
		ZC3H15
		ZC3H18
		ZC3HAV1
		ZCCHC11
		ZCCHC3
		ZCCHC6
		ZFP91
		ZFR
		ZMAT2
		ZMYM4
		ZNF281
		ZNF316
		ZNF318
		ZNF324
		ZNF430
		ZNF496
		ZNF512
		ZNF512B
		ZNF629
		ZNF644
		ZNF746
		ZNF792
		ZNF850
		ZNF93
		ZNHIT3
		ZRANB1
