# Supplementary material for: New Insights into Dyskerin-CypA Interaction: Implications for X-Linked Dyskeratosis Congenita and Beyond
Source: Genes (Basel). 2023 Sep 6;14(9):1766. doi: 10.3390/genes14091766 (PMC10531313; doi:10.3390/genes14091766)
Supplement: Supplementary file 1 [file genes-14-01766-s001.zip › Supplementary Materials/S2_R code for the Upset.txt]

R code for the Upset 


# 1. import file "Interactors.xlsx " in R:

install.packages("readxl")
library(readxl)
file_path <- "path/to/your/excel/file.xlsx" 
Interactors <- read_excel(file_path)


# 2. Create the UpSet Plot: 

install.packages("UpSetR")
library(UpSetR)
upset_plot <- upset(fromList(Interactors), nsets= 7, nintersects = NA, order.by = "freq", sets.bar.color = "dodgerblue")
  print(upset_plot)
  pdf("upset_plot.pdf") 
